# Supplementary material for: Validity and Reliability of the Six-Minute Walking Test Compared to Cardiopulmonary Exercise Test in Individuals with Heart Failure Systematic Review and Meta-Analysis
Source: J Clin Med. 2025 Nov 22;14(23):8303. doi: 10.3390/jcm14238303 (PMC12693657; doi:10.3390/jcm14238303)
Supplement: Supplementary file 1 [file jcm-14-08303-s001.zip]

Archive with 2 entries (2 files):
- jcm-3949170-supplementary-Figures and Table S1.pdf
- jcm-3949170-supplementary.xlsx
