# Supplementary material for: Validity and Reliability of the Six-Minute Walking Test Compared to Cardiopulmonary Exercise Test in Individuals with Heart Failure Systematic Review and Meta-Analysis
Source: J Clin Med. 2025 Nov 22;14(23):8303. doi: 10.3390/jcm14238303 (PMC12693657; doi:10.3390/jcm14238303)
Supplement: Supplementary file 1 [file jcm-14-08303-s001.zip › jcm-3949170-supplementary.xlsx]

## Sheet: List1
			Supplementary Table S2

## Sheet: Study_Ratings
Study (Author, Year)	Property (Validity/Reliability)	Design & Sample (A)	Standardization (B)	Timing/ Interval (C)	Comparator Quality (D)	Statistics (E)	Measurement Error (F)	Missing Data (G)	Other (H)	Overall RoB	Notes
Zugck 1998	Validity (6MWD vs VO₂peak)	Very good	Good	Good	Good	—	—	—	—	Very good	Comparator CPET clearly described; hypotheses implicit.
Zugck 1998	Reliability (test–retest 6MWT)	Good	Very good	Good	Good	Good	—	—	—	Good	Interval short; ICC model reported; SEM/MDC not reported.
Cahalin 1996	Validity (6MWD vs VO₂peak)	Good	Good	Fair	Very good	Very good	—	—	—	Good	ATS-like protocol (Guyatt 1985); CPET ramp bicycle; r=0.64 (CI implied).
Cahalin 1996	Reliability (test–retest 6MWT)	Good	Good	Fair	—	Very good	Fair	—	—	Good	ICC=0.96; ICC form not specified; SEM/MDC not reported.
Carvalho 2011	Validity (6MWD vs VO₂peak)	Good	Very good	Fair	Very good	Very good	—	—	—	Good	ATS protocol; CPET ramp bicycle; r=0.70.
Carvalho 2011	Reliability (test–retest 6MWT)	Good	Very good	Fair	—	Very good	Fair	—	—	Good	ICC=0.93; SEM/MDC not reported.
Deboeck 2013	Validity (6MWD vs VO₂peak)	Fair	Very good	Fair	Very good	Very good	—	—	—	Good	ATS; ramp bicycle; r=0.56; small sample (n=15).
Forman 2012	Validity (6MWD vs VO₂peak)	Very good	Good	Fair	Very good	Very good	—	—	—	Good	Large cohort (n=2054); treadmill CPET; r=0.54; protocol details variable across centers.
Guazzi 2009	Validity (6MWD vs VO₂peak)	Very good	Good	Fair	Very good	Very good	—	—	—	Good	Roul 1998 protocol; ramp bicycle; r=0.68.
Kervio 2004	Validity (6MWD vs VO₂peak)	Good	Good	Fair	Very good	Very good	—	—	—	Good	Guyatt protocol; treadmill CPET Weber; r=0.88 (potential outlier).
Kervio 2004	Reliability (test–retest 6MWT)	Good	Good	Fair	—	Very good	Fair	—	—	Good	ICC=0.98; ICC form not specified; SEM/MDC not reported.
Uszko-Lencer 2014	Validity (6MWD vs VO₂peak)	Very good	Very good	Fair	Very good	Very good	—	—	—	Good	ERS/ATS; ramp bicycle; r=0.58.
Uszko-Lencer 2014	Reliability (test–retest 6MWT)	Very good	Very good	Fair	—	Very good	Fair	—	—	Good	ICC=0.90; SEM/MDC not reported.
Täger 2014	Reliability (test–retest 6MWT)	Very good	Good	Fair	—	Good	Fair	—	—	Good	ICC=0.88; details limited.
Zugck 1998	Validity (6MWD vs VO₂peak)	Good	Good	Fair	Very good	Very good	—	—	—	Good	Guyatt protocol; ramp bicycle; r=0.68.
Zugck 1998	Reliability (test–retest 6MWT)	Good	Good	Fair	—	Very good	Fair	—	—	Good	ICC=0.96; ICC form not specified.
Lans 2020	Reliability (test–retest 6MWT)	Good	Very good	Fair	—	Good	Fair	—	—	Good	ATS; ICC=0.96; ICC model unclear.
Cheetham 2005	Validity (6MWD vs VO₂peak)	Fair	Good	Fair	Very good	Very good	—	—	—	Good	Guyatt; treadmill Bruce; r=0.82; small n.
Jehn 2009	Validity (6MWD vs VO₂peak)	Good	Fair	Fair	Very good	Very good	—	—	—	Good	Protocol NR; ramp bicycle; r=0.68.
Opasich 2001	Validity (6MWD vs VO₂peak)	Good	Fair	Fair	Very good	Very good	—	—	—	Good	Protocol NR; ramp bicycle; r=0.59.
Lucas 1998	Validity (6MWD vs VO₂peak)	Good	Good	Fair	Very good	Very good	—	—	—	Good	Lipkin protocol; ramp bicycle; r=0.57.
Roul 1998	Validity (6MWD vs VO₂peak)	Good	Good	Fair	Very good	Very good	—	—	—	Good	Guyatt; ramp bicycle; r=0.65.
Forman 2012	Reliability (test–retest 6MWT)	Very good	Good	Fair	—	Fair	Fair	—	—	Fair	Reliability not primary; ICC not clearly reported in manuscript excerpt.
Legend: A – Design & sample adequacy; B – Standardization of test conditions; C – Timing/interval and stability; D – Comparator (CPET) quality; E – Statistical methods; F – Measurement error (SEM/MDC); G – Missing data; H – Other aspects. Ratings are per COSMIN Risk of Bias domains (Very good / Good / Fair / Poor) using the worst-score counts principle. Abbreviations: ICC = Intraclass correlation…
